# Supplementary material for: The genus Omphreus in Bosnia and Herzegovina and Montenegro, with two new subspecies of O. morio (Coleoptera, Carabidae, Omphreini)
Source: Zookeys. 2015 Jun 25;(509):123–39. doi: 10.3897/zookeys.509.9506 (PMC4493346; doi:10.3897/zookeys.509.9506)
Supplement: XML Treatment for Omphreus (Omphreus) morio sandeli [file zookeys.509.9506-treatment1.xml]

<!DOCTYPE tp:taxon-treatment
  PUBLIC "-//TaxonX//DTD Taxonomic Treatment Publishing DTD v0 20100105//EN" "tax-treatment-NSO.dtd">
<tp:taxon-treatment xmlns:tp="http://www.plazi.org/taxpub"><tp:treatment-meta><kwd-group><label>Taxon classification</label><kwd><named-content content-type="kingdom">Animalia</named-content></kwd><kwd><named-content content-type="order">Coleoptera</named-content></kwd><kwd><named-content content-type="family">Carabidae</named-content></kwd></kwd-group><mixed-citation publication-type="journal"><person-group><name><surname>Ćurčić</surname><given-names>Srećko</given-names></name><name><surname>Sciaky</surname><given-names>Riccardo</given-names></name><name><surname>Antić</surname><given-names>Dragan</given-names></name><name><surname>Vesović</surname><given-names>Nikola</given-names></name></person-group><article-title>The genus <italic><tp:taxon-name><tp:taxon-name-part taxon-name-part-type="genus">Omphreus</tp:taxon-name-part></tp:taxon-name></italic> in Bosnia and Herzegovina and Montenegro, with two new subspecies of <italic><tp:taxon-name><tp:taxon-name-part taxon-name-part-type="genus">O.</tp:taxon-name-part> <tp:taxon-name-part taxon-name-part-type="species">morio</tp:taxon-name-part></tp:taxon-name></italic> (<tp:taxon-name><tp:taxon-name-part taxon-name-part-type="order">Coleoptera</tp:taxon-name-part></tp:taxon-name>, <tp:taxon-name><tp:taxon-name-part taxon-name-part-type="family">Carabidae</tp:taxon-name-part></tp:taxon-name>, <tp:taxon-name><tp:taxon-name-part taxon-name-part-type="tribe">Omphreini</tp:taxon-name-part></tp:taxon-name>)</article-title><source>Zookeys</source><day>25</day><month>6</month><year>2015</year><volume>2015</volume><issue>509</issue><fpage>123</fpage><lpage>139</lpage><pub-id pub-id-type="doi">10.3897/zookeys.509.9506</pub-id></mixed-citation></tp:treatment-meta><tp:nomenclature><tp:taxon-name>
                            <tp:taxon-name-part taxon-name-part-type="genus">Omphreus</tp:taxon-name-part>
                            (<tp:taxon-name-part taxon-name-part-type="subgenus">Omphreus</tp:taxon-name-part>)
                            <tp:taxon-name-part taxon-name-part-type="species">morio</tp:taxon-name-part>
                            <tp:taxon-name-part taxon-name-part-type="subspecies">sandeli</tp:taxon-name-part>
                            <object-id xmlns:xlink="http://www.w3.org/1999/xlink" content-type="zoobank" xlink:type="simple">http://zoobank.org/D7777A72-0E69-4CAC-84BC-1EAE851BD480</object-id>
                        </tp:taxon-name><tp:taxon-authority>Ćurčić &amp; Sciaky</tp:taxon-authority><tp:taxon-status xmlns:xlink="http://www.w3.org/1999/xlink" xlink:type="simple">ssp. n.</tp:taxon-status><xref ref-type="fig" rid="F2">Figures 4–8</xref></tp:nomenclature><tp:treatment-sec sec-type="Material examined"><title>Material examined.</title><p>Holotype male labeled as follows: “eastern Bosnia and Herzegovina, southern slope of Mt. Zelengora, Čemerno, 1,450 m a.s.l., near Gacko, 22.VI–14.VII.2012, from pitfall traps, leg. F. Sandel” (white label, printed) / Holotypus <tp:taxon-name><tp:taxon-name-part taxon-name-part-type="genus">Omphreus</tp:taxon-name-part> (<tp:taxon-name-part taxon-name-part-type="subgenus">Omphreus</tp:taxon-name-part>) <tp:taxon-name-part taxon-name-part-type="species">morio</tp:taxon-name-part> <tp:taxon-name-part taxon-name-part-type="subspecies">sandeli</tp:taxon-name-part></tp:taxon-name> ssp. n. S. Ćurčić &amp; R. Sciaky det. 2014” (red label, printed) (IZFB). Paratypes: four males and one female, same data as for holotype (CRS); one male labeled as follows: “eastern Bosnia and Herzegovina, southern slope of Mt. Zelengora, Čemerno, 1,600 m a.s.l., near Foča, 07–24.VIII.2011, from pitfall traps, leg. F. Sandel” (CRS); four males and two females labeled as follows: “eastern Bosnia and Herzegovina, Mt. Maglić, Tjentište, 1,450 m a.s.l., near Foča, 23.VI–13.VII.2012, from pitfall traps, leg. F. Sandel” (CRS); two males and one female labeled as follows: “eastern Bosnia and Herzegovina, northern slope of Mt. Zelengora, Tjentište, 1,450 m a.s.l., near Foča, 23.VI–13.VII.2012, from pitfall traps, leg. F. Sandel” (CRS). All paratypes are labeled with white, printed locality labels and with red printed labels “Paratypus <tp:taxon-name><tp:taxon-name-part taxon-name-part-type="genus">Omphreus</tp:taxon-name-part> (<tp:taxon-name-part taxon-name-part-type="subgenus">Omphreus</tp:taxon-name-part>) <tp:taxon-name-part taxon-name-part-type="species">morio</tp:taxon-name-part> <tp:taxon-name-part taxon-name-part-type="subspecies">sandeli</tp:taxon-name-part></tp:taxon-name> ssp. n. S. Ćurčić &amp; R. Sciaky det. 2014”.</p></tp:treatment-sec><tp:treatment-sec sec-type="Description"><title>Description.</title><p>Size large: TL: R 16.88–19.73 mm (M 18.49 mm). Body elongate; elytra ovoid (Figure <xref ref-type="fig" rid="F2">4</xref>). Body color black, mouthparts, apical antennomeres, and tarsi black-brownish. Tegument shiny, except slightly matt elytra.</p><fig id="F2" position="float" orientation="portrait"><label>Figures 4–8.</label><caption><p><tp:taxon-name><tp:taxon-name-part taxon-name-part-type="genus">Omphreus</tp:taxon-name-part> (<tp:taxon-name-part taxon-name-part-type="subgenus">Omphreus</tp:taxon-name-part>) <tp:taxon-name-part taxon-name-part-type="species">morio</tp:taxon-name-part> <tp:taxon-name-part taxon-name-part-type="subspecies">sandeli</tp:taxon-name-part></tp:taxon-name> ssp. n. from eastern Bosnia and Herzegovina, southern slope of Mt. Zelengora, Čemerno, 1,450 m a.s.l., near Gacko. <bold>4</bold> holotype male, habitus (dorsal view) <bold>5</bold> holotype male, aedeagus (dorsal view) <bold>6</bold> holotype male, aedeagus (lateral view) <bold>7</bold> holotype male, abdominal sternite IX (urite) <bold>8</bold> paratype female, genitalia. Scale bars 5 mm (<bold>4</bold>) and 1 mm (<bold>5–8</bold>).</p></caption><graphic xmlns:xlink="http://www.w3.org/1999/xlink" xlink:href="zookeys-509-123-g002.jpg" position="float" orientation="portrait" xlink:type="simple" id="oo_45738.jpg"/></fig><p>Head rounded, somewhat elongated [HW/HL: M 0.96 (R 0.91–1.05)], narrower (HW/PW: M 0.69) than pronotum (Figure <xref ref-type="fig" rid="F2">4</xref>). Head below eye level somewhat constricted. Labrum broad, medially rounded, carrying four setae. Epistome large, concave anteriorly, with two setae. Both vertex and occiput wrinkled. Frontal foveae deepened and long. Gula bisetose. Mandibles elongated, sickle-shaped, broadened basally. Labial palpomere 1 short, without setae. The labial palpomeres 2 and 3 longer. Both labial and maxillar palpomere 3 broadened distally and densely pubescent. AL: M 10.41 mm (R 9.25–11.16 mm). Antennae pubescent from antennomere 4. AL/TL: M 0.56 (R 0.51–0.58). Antennomere 1 club-like, sharply widened distally, with a few long setae distally, somewhat shorter than the following three antennomeres combined. Antennomere 2 slightly shorter than antennomere 3.</p><p>Pronotum sub-campaniform, elongate, PW/PL: M 0.91 (R 0.885–0.94). Fore angles somewhat prominent, rounded, hind angles obtuse, well rounded (Figure <xref ref-type="fig" rid="F2">4</xref>). Lateral margins well developed, thickened, arcuate anteriorly, then sinuate and narrowing posteriorly. Anterior pronotal margin somewhat concave, base strongly concave. Pronotum widest between its fore fourth and third. Lateral furrows narrow and shallow, with four anterior setae, one median seta, and one posterior seta each. Median furrow long and deep. Basal foveae deep and long, slightly shorter than one half of pronotum length. Pronotal disc somewhat convex proximally.</p><p>Elytra ovoid, relatively wide, rounded laterally, EW/EL: M 0.58 (R 0.54–0.61) (Figure <xref ref-type="fig" rid="F2">4</xref>). EL/EW: M 1.73. EW: M 6.26 mm in males, while 6.36 mm in females. Elytral striae shallow, weakly punctate, points somewhat deeper basally. Elytral intervals flattened. Scutellum large, triangular. Scutellar stria present, but without scutellar puncture. Elytra widest around at the middle. A setiferous puncture in interval 7 basally (close to stria 6), 4–6 setiferous punctures in interval 7 medially (close to stria 7), and two setiferous punctures situated on stria 7 apically on each elytron. The punctures deep and large. Shoulders rounded. Umbilicate series regular, with the setae densely distributed. Elytral disc somewhat convex distally.</p><p>Protarsomeres 1 and 2 widened in males. Metacoxae long and rounded. Tarsal claws elongate, glabrous, smooth (Figure <xref ref-type="fig" rid="F2">4</xref>).</p><p>Aedeagus long, median lobe somewhat widened sub-apically in dorsal view (Figure <xref ref-type="fig" rid="F2">5</xref>), while curved and strongly widened sub-apically in lateral view (Figure <xref ref-type="fig" rid="F2">6</xref>), with a straight long acute triangular apex (Figures <xref ref-type="fig" rid="F2">5</xref> and <xref ref-type="fig" rid="F2">6</xref>). Parameres wide, the right being much broader (Figure <xref ref-type="fig" rid="F2">5</xref>). Basal bulb wide and short (Figures <xref ref-type="fig" rid="F2">5</xref> and <xref ref-type="fig" rid="F2">6</xref>).</p><p>Male abdominal sternite IX (urite) large, sub-triangular (Figure <xref ref-type="fig" rid="F2">7</xref>).</p><p>Both gonocoxites and gonosubcoxites IX as presented in Figure <xref ref-type="fig" rid="F2">8</xref>. Gonocoxites IX wide and elongated, somewhat curved, gradually narrowing distally, each with a rounded apex, basally joined with massive rounded gonosubcoxites IX.</p></tp:treatment-sec><tp:treatment-sec sec-type="Variability"><title>Variability.</title><p>It was noticed that the specimens from the population from the southern slope of Mt. Zelengora are of somewhat larger size and more elongate elytra (EW/EL: M 0.56) compared with the specimens belonging to the populations both from Mt. Maglić and the northern slope of Mt. Zelengora (EW/EL: M 0.59). Other characteristics, including the structure of aedeagus, do not show any significant differences among the three analyzed populations of the taxon.</p></tp:treatment-sec><tp:treatment-sec sec-type="Differential diagnosis and remarks"><title>Differential diagnosis and remarks.</title><p>The new subspecies is compared here with the morphologically nearest subspecies of <tp:taxon-name><tp:taxon-name-part taxon-name-part-type="genus">Omphreus</tp:taxon-name-part> (<tp:taxon-name-part taxon-name-part-type="subgenus">Omphreus</tp:taxon-name-part>) <tp:taxon-name-part taxon-name-part-type="species">morio</tp:taxon-name-part></tp:taxon-name> Dejean, 1828. These are <tp:taxon-name><tp:taxon-name-part taxon-name-part-type="genus">Omphreus</tp:taxon-name-part> (<tp:taxon-name-part taxon-name-part-type="subgenus">Omphreus</tp:taxon-name-part>) <tp:taxon-name-part taxon-name-part-type="species">morio</tp:taxon-name-part> <tp:taxon-name-part taxon-name-part-type="subspecies">beckianus</tp:taxon-name-part></tp:taxon-name> Ganglbauer, 1888, <tp:taxon-name><tp:taxon-name-part taxon-name-part-type="genus">Omphreus</tp:taxon-name-part> (<tp:taxon-name-part taxon-name-part-type="subgenus">Omphreus</tp:taxon-name-part>) <tp:taxon-name-part taxon-name-part-type="species">morio</tp:taxon-name-part> <tp:taxon-name-part taxon-name-part-type="subspecies">serbicus</tp:taxon-name-part></tp:taxon-name> Winkler, 1933, and <tp:taxon-name><tp:taxon-name-part taxon-name-part-type="genus">Omphreus</tp:taxon-name-part> (<tp:taxon-name-part taxon-name-part-type="subgenus">Omphreus</tp:taxon-name-part>) <tp:taxon-name-part taxon-name-part-type="species">morio</tp:taxon-name-part> <tp:taxon-name-part taxon-name-part-type="subspecies">durmitorensis</tp:taxon-name-part></tp:taxon-name> ssp. n. (the first antennomere being club-like distally, somewhat shorter than the following three antennomeres combined in all the subspecies mentioned) (<xref ref-type="bibr" rid="B11">Ganglbauer 1888</xref>, <xref ref-type="bibr" rid="B16">Winkler 1933</xref>).</p><p><tp:taxon-name><tp:taxon-name-part taxon-name-part-type="genus">Omphreus</tp:taxon-name-part> (<tp:taxon-name-part taxon-name-part-type="subgenus">Omphreus</tp:taxon-name-part>) <tp:taxon-name-part taxon-name-part-type="species">morio</tp:taxon-name-part> <tp:taxon-name-part taxon-name-part-type="subspecies">sandeli</tp:taxon-name-part></tp:taxon-name> ssp. n. differs from <tp:taxon-name><tp:taxon-name-part taxon-name-part-type="genus">Omphreus</tp:taxon-name-part> (<tp:taxon-name-part taxon-name-part-type="subgenus">Omphreus</tp:taxon-name-part>) <tp:taxon-name-part taxon-name-part-type="species">morio</tp:taxon-name-part> <tp:taxon-name-part taxon-name-part-type="subspecies">beckianus</tp:taxon-name-part></tp:taxon-name> in the shape of the elytra (distinctly rounded laterally <italic>vs.</italic> slightly rounded laterally), the elytra length/width ratio (M 1.73 <italic>vs.</italic> around 1.66), and the body length (R 16.88–19.73 mm <italic>vs.</italic> 16–18 mm) (<xref ref-type="bibr" rid="B11">Ganglbauer 1888</xref>, <xref ref-type="bibr" rid="B16">Winkler 1933</xref>). The former taxon is distributed both on Mt. Zelengora and Mt. Maglić, while the latter one inhabits Mt. Visočica (the type locality) (<xref ref-type="bibr" rid="B11">Ganglbauer 1888</xref>). In the literature <tp:taxon-name><tp:taxon-name-part taxon-name-part-type="genus">Omphreus</tp:taxon-name-part> (<tp:taxon-name-part taxon-name-part-type="subgenus">Omphreus</tp:taxon-name-part>) <tp:taxon-name-part taxon-name-part-type="species">morio</tp:taxon-name-part> <tp:taxon-name-part taxon-name-part-type="subspecies">beckianus</tp:taxon-name-part></tp:taxon-name> is reported to have a wide distribution in Bosnia and Herzegovina, Montenegro and Serbia (from central and southern Bosnia to border with Montenegro, southwestern Serbia and northern Herzegovina, including the high-altitude area of the surroundings of Sarajevo, Mts. Ivan, Bjelašnica, Volujak and Durmitor and the Lim River Valley) (<xref ref-type="bibr" rid="B1">Apfelbeck 1894</xref>, <xref ref-type="bibr" rid="B3">1904</xref>, <xref ref-type="bibr" rid="B17">Wohlberedt-Triebes 1909</xref>, <xref ref-type="bibr" rid="B9">Drovenik 1984</xref>). This appears to us very doubtful since <italic><tp:taxon-name><tp:taxon-name-part taxon-name-part-type="genus">Omphreus</tp:taxon-name-part></tp:taxon-name></italic> taxa (species or subspecies) mostly inhabit single mountain ranges (<xref ref-type="bibr" rid="B16">Winkler 1933</xref>). The specimens from Mt. Durmitor belong to a new subspecies described herein – <tp:taxon-name><tp:taxon-name-part taxon-name-part-type="genus">Omphreus</tp:taxon-name-part> (<tp:taxon-name-part taxon-name-part-type="subgenus">Omphreus</tp:taxon-name-part>) <tp:taxon-name-part taxon-name-part-type="species">morio</tp:taxon-name-part> <tp:taxon-name-part taxon-name-part-type="subspecies">durmitorensis</tp:taxon-name-part></tp:taxon-name> ssp. n.; Mt. Volujak is relatively close to Mt. Zelengora and Mt. Maglić and there is a possibility that the population from this mountain might actually belong to <tp:taxon-name><tp:taxon-name-part taxon-name-part-type="genus">Omphreus</tp:taxon-name-part> (<tp:taxon-name-part taxon-name-part-type="subgenus">Omphreus</tp:taxon-name-part>) <tp:taxon-name-part taxon-name-part-type="species">morio</tp:taxon-name-part> <tp:taxon-name-part taxon-name-part-type="subspecies">sandeli</tp:taxon-name-part></tp:taxon-name> ssp. n., but this has to be proven. The specimens from all known sites should be compared in the future (including the structure of the male genitalia) in order to conclude whether they belong to a single taxon (subspecies) or to different taxa. Additionally, a detailed study of all <tp:taxon-name><tp:taxon-name-part taxon-name-part-type="genus">Omphreus</tp:taxon-name-part> (<tp:taxon-name-part taxon-name-part-type="subgenus">Omphreus</tp:taxon-name-part>) <tp:taxon-name-part taxon-name-part-type="species">morio</tp:taxon-name-part></tp:taxon-name> subspecies (with comparisons of numerous morphological characteristics) would be needed in order to define their real taxonomic status (subspecies or species).</p><p><tp:taxon-name><tp:taxon-name-part taxon-name-part-type="genus">Omphreus</tp:taxon-name-part> (<tp:taxon-name-part taxon-name-part-type="subgenus">Omphreus</tp:taxon-name-part>) <tp:taxon-name-part taxon-name-part-type="species">morio</tp:taxon-name-part> <tp:taxon-name-part taxon-name-part-type="subspecies">sandeli</tp:taxon-name-part></tp:taxon-name> ssp. n. differs from <tp:taxon-name><tp:taxon-name-part taxon-name-part-type="genus">Omphreus</tp:taxon-name-part> (<tp:taxon-name-part taxon-name-part-type="subgenus">Omphreus</tp:taxon-name-part>) <tp:taxon-name-part taxon-name-part-type="species">morio</tp:taxon-name-part> <tp:taxon-name-part taxon-name-part-type="subspecies">serbicus</tp:taxon-name-part></tp:taxon-name> in the shape of the elytra (elongate <italic>vs.</italic> short), the elytra length/width ratio (M 1.73 <italic>vs.</italic> around 1.50), and the body length (R 16.88–19.73 mm <italic>vs.</italic> 15–16 mm) (<xref ref-type="bibr" rid="B16">Winkler 1933</xref>). <tp:taxon-name><tp:taxon-name-part taxon-name-part-type="genus">Omphreus</tp:taxon-name-part> (<tp:taxon-name-part taxon-name-part-type="subgenus">Omphreus</tp:taxon-name-part>) <tp:taxon-name-part taxon-name-part-type="species">morio</tp:taxon-name-part> <tp:taxon-name-part taxon-name-part-type="subspecies">sandeli</tp:taxon-name-part></tp:taxon-name> ssp. n. is found in eastern Bosnia and Herzegovina (Mt. Zelengora and Mt. Maglić), while <tp:taxon-name><tp:taxon-name-part taxon-name-part-type="genus">Omphreus</tp:taxon-name-part> (<tp:taxon-name-part taxon-name-part-type="subgenus">Omphreus</tp:taxon-name-part>) <tp:taxon-name-part taxon-name-part-type="species">morio</tp:taxon-name-part> <tp:taxon-name-part taxon-name-part-type="subspecies">serbicus</tp:taxon-name-part></tp:taxon-name> lives in southwestern Serbia (Mt. Murtenica and Mt. Zlatibor) (<xref ref-type="bibr" rid="B16">Winkler 1933</xref>).</p><p>Eventually, <tp:taxon-name><tp:taxon-name-part taxon-name-part-type="genus">Omphreus</tp:taxon-name-part> (<tp:taxon-name-part taxon-name-part-type="subgenus">Omphreus</tp:taxon-name-part>) <tp:taxon-name-part taxon-name-part-type="species">morio</tp:taxon-name-part> <tp:taxon-name-part taxon-name-part-type="subspecies">sandeli</tp:taxon-name-part></tp:taxon-name> ssp. n. differs from <tp:taxon-name><tp:taxon-name-part taxon-name-part-type="genus">Omphreus</tp:taxon-name-part> (<tp:taxon-name-part taxon-name-part-type="subgenus">Omphreus</tp:taxon-name-part>) <tp:taxon-name-part taxon-name-part-type="species">morio</tp:taxon-name-part> <tp:taxon-name-part taxon-name-part-type="subspecies">durmitorensis</tp:taxon-name-part></tp:taxon-name> ssp. n. in the antennal length (M 10.41 mm <italic>vs.</italic> 10.38 mm), the shape of the hind pronotal angles (more rounded <italic>vs.</italic> less rounded), maximum width of the pronotum (between its fore fourth and third <italic>vs.</italic> in front of the fore third), the shape of the elytra (somewhat widened <italic>vs.</italic> more elongate), the elytral width/length ratio (M 0.58 <italic>vs.</italic> 0.56), the elytra length/width ratio (M 1.73 <italic>vs.</italic> 1.79), the elytral width (M 6.26 mm in males, 6.36 mm in females <italic>vs.</italic> 5.94 mm in males, 6.12 mm in females), maximum width of the elytra (around at the middle <italic>vs.</italic> slightly below the middle), the shape of the shoulders (rounded <italic>vs.</italic> obtusely rounded), the form of the median lobe (somewhat widened sub-apically in dorsal view, while curved and strongly widened sub-apically in lateral view, with a straight long acute triangular apex <italic>vs.</italic> strongly widened sub-apically in dorsal view, while arcuate, moderately widened and with a shallow concavity in the sub-apical part in lateral view, with a straight short rounded triangular apex), the shape of the basal bulb (wide and short <italic>vs.</italic> narrow and elongated), the shape of the male abdominal sternite IX (urite) (less elongate <italic>vs.</italic> more elongate), the form of the apex of the gonocoxites IX (rounded <italic>vs.</italic> pointed), and the total body length (M 18.49 mm <italic>vs.</italic> 18.13 mm).</p></tp:treatment-sec><tp:treatment-sec sec-type="Etymology"><title>Etymology.</title><p>This new subspecies is named after Franco Sandel, friend of the second author and excellent collector, who collected the whole type series of this new subspecies allowing us to freely study the material.</p></tp:treatment-sec><tp:treatment-sec sec-type="Distribution"><title>Distribution.</title><p>So far known only from the type locality (Mt. Zelengora) and the nearby Mt. Maglić, eastern Bosnia and Herzegovina.</p></tp:treatment-sec><tp:treatment-sec sec-type="Habitat"><title>Habitat.</title><p>The subspecies prefers high-altitude habitats (1,450–1,600 m a.s.l.) on Mt. Zelengora (at both the northern and southern slopes) and Mt. Maglić in eastern Bosnia and Herzegovina. Type series of the new subspecies was collected by pitfall <!--PageBreak-->traps filled with alcoholic vinegar, placed at different sites in beech forests by the alpine meadows on both mountains, and on a pass and near the first hairpin bend after the pass on the southern slope of Mt. Zelengora.</p></tp:treatment-sec><ref-list><ref id="B11"><mixed-citation xmlns:xlink="http://www.w3.org/1999/xlink" xlink:type="simple"><person-group><name name-style="western"><surname>Ganglbauer</surname><given-names>L</given-names></name></person-group> (<year>1888</year>) <article-title><tp:taxon-name><tp:taxon-name-part taxon-name-part-type="genus">Omphreus</tp:taxon-name-part> <tp:taxon-name-part taxon-name-part-type="species">morio</tp:taxon-name-part> <tp:taxon-name-part taxon-name-part-type="infraspecific-rank">var. nov.</tp:taxon-name-part> <tp:taxon-name-part taxon-name-part-type="variety">Beckianus</tp:taxon-name-part></tp:taxon-name>.</article-title> <source>Societas entomologica</source> <volume>3</volume>(<issue>12</issue>): <elocation-id>89</elocation-id>. <ext-link ext-link-type="uri" xlink:href="https://archive.org/details/societasentomolo02rh" xlink:type="simple">https://archive.org/details/societasentomolo02rh</ext-link></mixed-citation></ref><ref id="B16"><mixed-citation xmlns:xlink="http://www.w3.org/1999/xlink" xlink:type="simple"><person-group><name name-style="western"><surname>Winkler</surname><given-names>A</given-names></name></person-group> (<year>1933</year>) <article-title>Revision der <italic><tp:taxon-name><tp:taxon-name-part taxon-name-part-type="genus">Omphreus</tp:taxon-name-part></tp:taxon-name></italic>-Arten (Carab.).</article-title> <source>Koleopterologische Rundschau</source> <volume>19</volume>(<issue>3–4</issue>): <fpage>115</fpage>–<lpage>120</lpage>. <ext-link ext-link-type="uri" xlink:href="http://www.landesmuseum.at/pdf_frei_remote/KOR_19_1933_0115-0120.pdf" xlink:type="simple">http://www.landesmuseum.at/pdf_frei_remote/KOR_19_1933_0115-0120.pdf</ext-link></mixed-citation></ref><ref id="B1"><mixed-citation xmlns:xlink="http://www.w3.org/1999/xlink" xlink:type="simple"><person-group><name name-style="western"><surname>Apfelbeck</surname><given-names>V</given-names></name></person-group> (<year>1894</year>) <article-title>Rezultati koleopterološkog ispitivanja iz alpijske regije južno-bosanskih planina.</article-title> <source>Glasnik Zemaljskog muzeja Bosne i Hercegovine</source> <volume>2</volume>: <fpage>209</fpage>–<lpage>223</lpage>. <ext-link ext-link-type="uri" xlink:href="http://www.bosniafacts.info/downloads/elibrary/viewcategory/15-glasnik-zemaljskog-muzeja-bosne-i-hercegovine-1889-2009" xlink:type="simple">http://www.bosniafacts.info/downloads/elibrary/viewcategory/15-glasnik-zemaljskog-muzeja-bosne-i-hercegovine-1889-2009</ext-link></mixed-citation></ref><ref id="B3"><mixed-citation xmlns:xlink="http://www.w3.org/1999/xlink" xlink:type="simple"><person-group><name name-style="western"><surname>Apfelbeck</surname><given-names>V</given-names></name></person-group> (<year>1904</year>) <source>Die Käferfauna der Balkanhalbinsel, mit Berücksichtigung Klein-Asiens und der Insel Kreta. Erster Band: Familienreihe <tp:taxon-name><tp:taxon-name-part taxon-name-part-type="superfamily">Caraboidea</tp:taxon-name-part></tp:taxon-name></source>. <publisher-name>R. Friedländer und Sohn</publisher-name>, <publisher-loc>Berlin</publisher-loc>, <size units="page">422 pp</size>.</mixed-citation></ref><ref id="B17"><mixed-citation xmlns:xlink="http://www.w3.org/1999/xlink" xlink:type="simple"><person-group><name name-style="western"><surname>Wohlberedt-Triebes</surname><given-names>O</given-names></name></person-group> (<year>1909</year>) <article-title>Zur Fauna des Sandschak Novipazar (Mollusken und Käfer). Annalen des k. k.</article-title> <source>naturhistorischen Hofmuseums</source> <volume>23</volume>(<issue>3</issue>): <fpage>237</fpage>–<lpage>262</lpage>. <ext-link ext-link-type="uri" xlink:href="http://www.jstor.org/discover/10.2307/41768064?sid=21105995911413&amp;uid=3738928&amp;uid=2&amp;uid=67&amp;uid=62&amp;uid=19205&amp;uid=3&amp;uid=19204" xlink:type="simple">http://www.jstor.org/discover/10.2307/41768064?sid=21105995911413&amp;uid=3738928&amp;uid=2&amp;uid=67&amp;uid=62&amp;uid=19205&amp;uid=3&amp;uid=19204</ext-link></mixed-citation></ref><ref id="B9"><mixed-citation xmlns:xlink="http://www.w3.org/1999/xlink" xlink:type="simple"><person-group><name name-style="western"><surname>Drovenik</surname><given-names>B</given-names></name></person-group> (<year>1984</year>) <article-title><tp:taxon-name><tp:taxon-name-part taxon-name-part-type="family">Cicindelidae</tp:taxon-name-part></tp:taxon-name> in <tp:taxon-name><tp:taxon-name-part taxon-name-part-type="family">Carabidae</tp:taxon-name-part></tp:taxon-name> (<tp:taxon-name><tp:taxon-name-part taxon-name-part-type="class">Insecta</tp:taxon-name-part></tp:taxon-name>, <tp:taxon-name><tp:taxon-name-part taxon-name-part-type="order">Coleoptera</tp:taxon-name-part></tp:taxon-name>).</article-title> In: <person-group><name name-style="western"><surname>Nonveiller</surname><given-names>G</given-names></name></person-group> (<role>Ed.</role>) <source>The Fauna of Durmitor</source>. <issue>Part 1</issue>. <edition>Special Editions</edition>, <volume>Volume 18</volume>, <source>Section of Natural Sciences</source>, <volume>Volume 11</volume>. <publisher-name>The Montenegrin Academy of Sciences and Arts</publisher-name>, <publisher-loc>Titograd</publisher-loc>, <fpage>185</fpage>–<lpage>227</lpage>.</mixed-citation></ref></ref-list></tp:taxon-treatment>
