# Supplementary material for: The genus Omphreus in Bosnia and Herzegovina and Montenegro, with two new subspecies of O. morio (Coleoptera, Carabidae, Omphreini)
Source: Zookeys. 2015 Jun 25;(509):123–39. doi: 10.3897/zookeys.509.9506 (PMC4493346; doi:10.3897/zookeys.509.9506)
Supplement: XML Treatment for Omphreus (Omphreus) morio durmitorensis [file zookeys.509.9506-treatment2.xml]

<!DOCTYPE tp:taxon-treatment
  PUBLIC "-//TaxonX//DTD Taxonomic Treatment Publishing DTD v0 20100105//EN" "tax-treatment-NSO.dtd">
<tp:taxon-treatment xmlns:tp="http://www.plazi.org/taxpub"><tp:treatment-meta><kwd-group><label>Taxon classification</label><kwd><named-content content-type="kingdom">Animalia</named-content></kwd><kwd><named-content content-type="order">Coleoptera</named-content></kwd><kwd><named-content content-type="family">Carabidae</named-content></kwd></kwd-group><mixed-citation publication-type="journal"><person-group><name><surname>Ćurčić</surname><given-names>Srećko</given-names></name><name><surname>Sciaky</surname><given-names>Riccardo</given-names></name><name><surname>Antić</surname><given-names>Dragan</given-names></name><name><surname>Vesović</surname><given-names>Nikola</given-names></name></person-group><article-title>The genus <italic><tp:taxon-name><tp:taxon-name-part taxon-name-part-type="genus">Omphreus</tp:taxon-name-part></tp:taxon-name></italic> in Bosnia and Herzegovina and Montenegro, with two new subspecies of <italic><tp:taxon-name><tp:taxon-name-part taxon-name-part-type="genus">O.</tp:taxon-name-part> <tp:taxon-name-part taxon-name-part-type="species">morio</tp:taxon-name-part></tp:taxon-name></italic> (<tp:taxon-name><tp:taxon-name-part taxon-name-part-type="order">Coleoptera</tp:taxon-name-part></tp:taxon-name>, <tp:taxon-name><tp:taxon-name-part taxon-name-part-type="family">Carabidae</tp:taxon-name-part></tp:taxon-name>, <tp:taxon-name><tp:taxon-name-part taxon-name-part-type="tribe">Omphreini</tp:taxon-name-part></tp:taxon-name>)</article-title><source>Zookeys</source><day>25</day><month>6</month><year>2015</year><volume>2015</volume><issue>509</issue><fpage>123</fpage><lpage>139</lpage><pub-id pub-id-type="doi">10.3897/zookeys.509.9506</pub-id></mixed-citation></tp:treatment-meta><tp:nomenclature><tp:taxon-name>
                            <tp:taxon-name-part taxon-name-part-type="genus">Omphreus</tp:taxon-name-part>
                            (<tp:taxon-name-part taxon-name-part-type="subgenus">Omphreus</tp:taxon-name-part>)
                            <tp:taxon-name-part taxon-name-part-type="species">morio</tp:taxon-name-part>
                            <tp:taxon-name-part taxon-name-part-type="subspecies">durmitorensis</tp:taxon-name-part>
                            <object-id xmlns:xlink="http://www.w3.org/1999/xlink" content-type="zoobank" xlink:type="simple">http://zoobank.org/BA83B21E-917D-4674-ACC1-B40D65FE121E</object-id>
                        </tp:taxon-name><tp:taxon-authority>Ćurčić &amp; Sciaky</tp:taxon-authority><tp:taxon-status xmlns:xlink="http://www.w3.org/1999/xlink" xlink:type="simple">ssp. n.</tp:taxon-status><xref ref-type="fig" rid="F3">Figures 9–13</xref><!--PageBreak--><!--PageBreak--><!--PageBreak--></tp:nomenclature><tp:treatment-sec sec-type="Material examined"><title>Material examined.</title><p>Holotype male labeled as follows: “northwestern Montenegro, Mt. Durmitor, Sedlo pass, 2,100–2,200 m a.s.l., near Žabljak, 28.VI–17.VII.2014, from pitfall traps, leg. S. Ćurčić” (white label, printed) / Holotypus <tp:taxon-name><tp:taxon-name-part taxon-name-part-type="genus">Omphreus</tp:taxon-name-part> (<tp:taxon-name-part taxon-name-part-type="subgenus">Omphreus</tp:taxon-name-part>) <tp:taxon-name-part taxon-name-part-type="species">morio</tp:taxon-name-part> <tp:taxon-name-part taxon-name-part-type="subspecies">durmitorensis</tp:taxon-name-part></tp:taxon-name> ssp. n. S. Ćurčić &amp; R. Sciaky det. 2014” (red label, printed) (IZFB). Paratypes: one female, same data as for holotype (IZFB); one male labeled as follows: “northwestern Montenegro, Mt. Durmitor, Sedlo pass, 2,100 m a.s.l., 28–29.VI.2014, from pitfall traps, leg. S. Ćurčić &amp; D. Antić” (IZFB); one male labeled as follows: “northwestern Montenegro, Mt. Durmitor, Žabljak, 1,950 m a.s.l., VIII.2006, leg. P. Zanandrea” (CRS); one female labeled as follows: “northwestern Montenegro, Mt. Durmitor, Sedlo pass, 2,200 m a.s.l., 07.VIII.2007, leg. F. Sandel” (CRS). All paratypes are labeled with white, printed locality labels and with red printed labels “Paratypus <tp:taxon-name><tp:taxon-name-part taxon-name-part-type="genus">Omphreus</tp:taxon-name-part> (<tp:taxon-name-part taxon-name-part-type="subgenus">Omphreus</tp:taxon-name-part>) <tp:taxon-name-part taxon-name-part-type="species">morio</tp:taxon-name-part> <tp:taxon-name-part taxon-name-part-type="subspecies">durmitorensis</tp:taxon-name-part></tp:taxon-name> ssp. n. S. Ćurčić &amp; R. Sciaky det. 2014”.</p></tp:treatment-sec><tp:treatment-sec sec-type="Description"><title>Description.</title><p>Size large: TL: R 17.73–18.91 mm (M 18.13 mm). Body elongate; elytra ovate (Figure <xref ref-type="fig" rid="F3">9</xref>). Body color black, mouthparts, apical antennomeres, and tarsi black-brownish. Tegument shiny, except slightly matt elytra.</p><fig id="F3" position="float" orientation="portrait"><label>Figures 9–13.</label><caption><p><tp:taxon-name><tp:taxon-name-part taxon-name-part-type="genus">Omphreus</tp:taxon-name-part> (<tp:taxon-name-part taxon-name-part-type="subgenus">Omphreus</tp:taxon-name-part>) <tp:taxon-name-part taxon-name-part-type="species">morio</tp:taxon-name-part> <tp:taxon-name-part taxon-name-part-type="subspecies">durmitorensis</tp:taxon-name-part></tp:taxon-name> ssp. n. from northwestern Montenegro, Mt. Durmitor, Sedlo pass, 2,100–2,200 m a.s.l., near Žabljak. <bold>9</bold> holotype male, habitus (dorsal view) <bold>10</bold> holotype male, aedeagus (dorsal view) <bold>11</bold> holotype male, aedeagus (lateral view) <bold>12</bold> holotype male, abdominal sternite IX (urite) <bold>13</bold> paratype female, genitalia. Scale bars 5 mm (<bold>9</bold>) and 1 mm (<bold>10–13</bold>).</p></caption><graphic xmlns:xlink="http://www.w3.org/1999/xlink" xlink:href="zookeys-509-123-g003.jpg" position="float" orientation="portrait" xlink:type="simple" id="oo_45739.jpg"/></fig><p>Head rounded, somewhat elongated [HW/HL: M 0.95 (R 0.93–0.99)], shorter and narrower (HW/PW: M 0.695) than pronotum (Figure <xref ref-type="fig" rid="F3">9</xref>). Head beyond eye level somewhat constricted. Labrum broad, medially rounded, carrying four setae. Epistome huge, concave anteriorly, with two setae. Both vertex and occiput wrinkled. Frontal foveae deepened and long. Gula bisetose. Mandibles elongated, sickle-formed, broadened basally. Labial palpomere 1 short, without setae. Labial palpomeres 2 and 3 longer. Both the labial palpomere 3 and maxillar palpomere 3 broadened distally and densely pubescent. AL: M 10.38 mm (R 10.07–10.64 mm). Antennae pubescent from antennomere 4. AL/TL: M 0.57 (R 0.54–0.60). Antennomere 1 club-like, sharply widened distally, with a few long setae distally, somewhat shorter than the following three antennomeres combined. Antennomere 2 slightly shorter than antennomere 3.</p><p>Pronotum sub-campaniform, elongate, PW/PL: M 0.91 (R 0.90–0.92). Fore angles somewhat prominent, rounded, hind angles obtuse, somewhat rounded (Figure <xref ref-type="fig" rid="F3">9</xref>). Lateral margins well developed, thickened, arcuate anteriorly, then sinuate and narrowing posteriorly. Anterior pronotal margin somewhat concave, while the base strongly concave. Pronotum widest in front of the fore third. Lateral furrows narrow and shallow, with four anterior setae, one median seta, and one posterior seta each. Median furrow long and deep. Basal foveae deep and long, slightly shorter than half of pronotum length. Pronotal disc somewhat convex proximally.</p><!--PageBreak--><!--PageBreak--><p>Elytra ovate, relatively long, arcuate laterally, EW/EL: M 0.56 (R 0.53–0.58) (Figure <xref ref-type="fig" rid="F3">9</xref>). EL/EW: M 1.79. EW: M 5.94 mm in males, 6.12 mm in females. Elytral striae shallow, weakly punctate, points somewhat deeper basally; elytral intervals flattened. Scutellum large, triangular; scutellar stria present, but without scutellar punctures. Elytra widest slightly below the middle; one setiferous puncture in interval 7 basally (close to stria 6), four or five setiferous punctures in interval 7 medially (close to stria 7), and two setiferous punctures situated on stria 7 apically on each elytron; the punctures deep and large. Shoulders obtusely rounded. Umbilicate series regular, with the setae densely distributed. Elytral disc somewhat convex distally.</p><p>Protarsomeres 1 and 2 widened in males. Metacoxae long and rounded. Tarsal claws elongated, glabrous, without teeth (Figure <xref ref-type="fig" rid="F3">9</xref>).</p><p>Aedeagus long, median lobe strongly widened sub-apically in dorsal view (Figure <xref ref-type="fig" rid="F3">10</xref>), while arcuate, moderately widened and with a shallow concavity in the sub-apical part in lateral view (Figure <xref ref-type="fig" rid="F3">11</xref>), with a straight short rounded triangular apex (Figures <xref ref-type="fig" rid="F3">10</xref> and <xref ref-type="fig" rid="F3">11</xref>). Parameres wide, the right being much huger (Figure <xref ref-type="fig" rid="F3">10</xref>). Basal bulb narrow and elongated (Figures <xref ref-type="fig" rid="F3">10</xref> and <xref ref-type="fig" rid="F3">11</xref>).</p><p>Male abdominal sternite IX (urite) large, sub-triangular (Figure <xref ref-type="fig" rid="F3">12</xref>).</p><p>Both gonocoxites and gonosubcoxites IX as presented in Figure <xref ref-type="fig" rid="F3">13</xref>. Gonocoxites IX wide and elongated, somewhat curved, gradually narrowing distally, each with a pointed apex, basally joined with massive rounded gonosubcoxites IX.</p></tp:treatment-sec><tp:treatment-sec sec-type="Differential diagnosis and remarks"><title>Differential diagnosis and remarks.</title><p>The new subspecies is compared here with the morphologically nearest subspecies of <tp:taxon-name><tp:taxon-name-part taxon-name-part-type="genus">Omphreus</tp:taxon-name-part> (<tp:taxon-name-part taxon-name-part-type="subgenus">Omphreus</tp:taxon-name-part>) <tp:taxon-name-part taxon-name-part-type="species">morio</tp:taxon-name-part></tp:taxon-name>. These are <tp:taxon-name><tp:taxon-name-part taxon-name-part-type="genus">Omphreus</tp:taxon-name-part> (<tp:taxon-name-part taxon-name-part-type="subgenus">Omphreus</tp:taxon-name-part>) <tp:taxon-name-part taxon-name-part-type="species">morio</tp:taxon-name-part> <tp:taxon-name-part taxon-name-part-type="subspecies">beckianus</tp:taxon-name-part></tp:taxon-name>, <tp:taxon-name><tp:taxon-name-part taxon-name-part-type="genus">Omphreus</tp:taxon-name-part> (<tp:taxon-name-part taxon-name-part-type="subgenus">Omphreus</tp:taxon-name-part>) <tp:taxon-name-part taxon-name-part-type="species">morio</tp:taxon-name-part> <tp:taxon-name-part taxon-name-part-type="subspecies">serbicus</tp:taxon-name-part></tp:taxon-name>, and <tp:taxon-name><tp:taxon-name-part taxon-name-part-type="genus">Omphreus</tp:taxon-name-part> (<tp:taxon-name-part taxon-name-part-type="subgenus">Omphreus</tp:taxon-name-part>) <tp:taxon-name-part taxon-name-part-type="species">morio</tp:taxon-name-part> <tp:taxon-name-part taxon-name-part-type="subspecies">sandeli</tp:taxon-name-part></tp:taxon-name> ssp. n. In all these subspecies the first antennomere is club-like distally, somewhat shorter than the following three antennomeres combined (<xref ref-type="bibr" rid="B11">Ganglbauer 1888</xref>, <xref ref-type="bibr" rid="B16">Winkler 1933</xref>).</p><p><tp:taxon-name><tp:taxon-name-part taxon-name-part-type="genus">Omphreus</tp:taxon-name-part> (<tp:taxon-name-part taxon-name-part-type="subgenus">Omphreus</tp:taxon-name-part>) <tp:taxon-name-part taxon-name-part-type="species">morio</tp:taxon-name-part> <tp:taxon-name-part taxon-name-part-type="subspecies">durmitorensis</tp:taxon-name-part></tp:taxon-name> ssp. n. differs from <tp:taxon-name><tp:taxon-name-part taxon-name-part-type="genus">Omphreus</tp:taxon-name-part> (<tp:taxon-name-part taxon-name-part-type="subgenus">Omphreus</tp:taxon-name-part>) <tp:taxon-name-part taxon-name-part-type="species">morio</tp:taxon-name-part> <tp:taxon-name-part taxon-name-part-type="subspecies">beckianus</tp:taxon-name-part></tp:taxon-name> in the shape of the elytra (arcuate laterally <italic>vs.</italic> somewhat rounded laterally), the elytra length/width ratio (M 1.79 <italic>vs.</italic> around 1.66), and the body length (R 17.73–18.91 mm <italic>vs.</italic> 16–18 mm) (<xref ref-type="bibr" rid="B11">Ganglbauer 1888</xref>, <xref ref-type="bibr" rid="B16">Winkler 1933</xref>). The former taxon is distributed on Mt. Durmitor (northwestern Montenegro), while the latter inhabits Mt. Visočica (central Bosnia and Herzegovina) (the type locality) (<xref ref-type="bibr" rid="B11">Ganglbauer 1888</xref>). <xref ref-type="bibr" rid="B3">Apfelbeck (1904)</xref> and <xref ref-type="bibr" rid="B9">Drovenik (1984)</xref> recorded the presence of an <italic><tp:taxon-name><tp:taxon-name-part taxon-name-part-type="genus">Omphreus</tp:taxon-name-part></tp:taxon-name></italic> on Mt. Durmitor reported as <tp:taxon-name><tp:taxon-name-part taxon-name-part-type="genus">Omphreus</tp:taxon-name-part> (<tp:taxon-name-part taxon-name-part-type="subgenus">Omphreus</tp:taxon-name-part>) <tp:taxon-name-part taxon-name-part-type="species">morio</tp:taxon-name-part> <tp:taxon-name-part taxon-name-part-type="subspecies">beckianus</tp:taxon-name-part></tp:taxon-name>. While the former author recorded it for the mountain without precise localities, the latter author found it in several different sites (Crno Jezero Lake surroundings, forests below Mali Štulac, Zminje Jezero Lake surroundings, Veliki Štulac, Ališnica, Međed, Velika Karlica, Savin Kuk, Lokvice, Bobotov Kuk, Dobri Do, Sedlo, Todorov Do, Prutaš, Škrčka Jezera Lakes surroundings, Bolj, forest below Ćurevac, Nagorje, and Šljeme) (<xref ref-type="bibr" rid="B3">Apfelbeck 1904</xref>, <xref ref-type="bibr" rid="B9">Drovenik 1984</xref>). On the basis of the material collected from Mt. Durmitor (at Sedlo and Žabljak sites) loaned by a few colleagues, as well as the one collected by the first and third author (S.Ć. and D.A.), we have concluded that the taxon from Mt. Durmitor actually represents a new subspecies, <tp:taxon-name><tp:taxon-name-part taxon-name-part-type="genus">Omphreus</tp:taxon-name-part> (<tp:taxon-name-part taxon-name-part-type="subgenus">Omphreus</tp:taxon-name-part>) <tp:taxon-name-part taxon-name-part-type="species">morio</tp:taxon-name-part> <tp:taxon-name-part taxon-name-part-type="subspecies">durmitorensis</tp:taxon-name-part></tp:taxon-name> ssp. n.</p><!--PageBreak--><p><tp:taxon-name><tp:taxon-name-part taxon-name-part-type="genus">Omphreus</tp:taxon-name-part> (<tp:taxon-name-part taxon-name-part-type="subgenus">Omphreus</tp:taxon-name-part>) <tp:taxon-name-part taxon-name-part-type="species">morio</tp:taxon-name-part> <tp:taxon-name-part taxon-name-part-type="subspecies">durmitorensis</tp:taxon-name-part></tp:taxon-name> ssp. n. differs from <tp:taxon-name><tp:taxon-name-part taxon-name-part-type="genus">Omphreus</tp:taxon-name-part> (<tp:taxon-name-part taxon-name-part-type="subgenus">Omphreus</tp:taxon-name-part>) <tp:taxon-name-part taxon-name-part-type="species">morio</tp:taxon-name-part> <tp:taxon-name-part taxon-name-part-type="subspecies">serbicus</tp:taxon-name-part></tp:taxon-name> in the shape of the elytra (elongate, arcuate laterally <italic>vs.</italic> short, rounded laterally), the elytra length/width ratio (M 1.79 <italic>vs.</italic> around 1.50), and the body length (R 17.73–18.91 mm <italic>vs.</italic> 15–16 mm) (<xref ref-type="bibr" rid="B16">Winkler 1933</xref>). Furthermore, they inhabit quite distant areas: <tp:taxon-name><tp:taxon-name-part taxon-name-part-type="genus">Omphreus</tp:taxon-name-part> (<tp:taxon-name-part taxon-name-part-type="subgenus">Omphreus</tp:taxon-name-part>) <tp:taxon-name-part taxon-name-part-type="species">morio</tp:taxon-name-part> <tp:taxon-name-part taxon-name-part-type="subspecies">durmitorensis</tp:taxon-name-part></tp:taxon-name> ssp. n. is found in northwestern Montenegro (Mt. Durmitor), while <tp:taxon-name><tp:taxon-name-part taxon-name-part-type="genus">Omphreus</tp:taxon-name-part> (<tp:taxon-name-part taxon-name-part-type="subgenus">Omphreus</tp:taxon-name-part>) <tp:taxon-name-part taxon-name-part-type="species">morio</tp:taxon-name-part> <tp:taxon-name-part taxon-name-part-type="subspecies">serbicus</tp:taxon-name-part></tp:taxon-name> lives in southwestern Serbia (Mt. Murtenica and Mt. Zlatibor) (<xref ref-type="bibr" rid="B16">Winkler 1933</xref>).</p><p>The diagnostic differences between <tp:taxon-name><tp:taxon-name-part taxon-name-part-type="genus">Omphreus</tp:taxon-name-part> (<tp:taxon-name-part taxon-name-part-type="subgenus">Omphreus</tp:taxon-name-part>) <tp:taxon-name-part taxon-name-part-type="species">morio</tp:taxon-name-part> <tp:taxon-name-part taxon-name-part-type="subspecies">durmitorensis</tp:taxon-name-part></tp:taxon-name> ssp. n. and <tp:taxon-name><tp:taxon-name-part taxon-name-part-type="genus">Omphreus</tp:taxon-name-part> (<tp:taxon-name-part taxon-name-part-type="subgenus">Omphreus</tp:taxon-name-part>) <tp:taxon-name-part taxon-name-part-type="species">morio</tp:taxon-name-part> <tp:taxon-name-part taxon-name-part-type="subspecies">sandeli</tp:taxon-name-part></tp:taxon-name> ssp. n. are presented in the differential diagnosis of the latter.</p></tp:treatment-sec><tp:treatment-sec sec-type="Etymology"><title>Etymology.</title><p>The new subspecies is named after Mt. Durmitor, its <italic>terra typica</italic>.</p></tp:treatment-sec><tp:treatment-sec sec-type="Distribution"><title>Distribution.</title><p>So far known only from the type locality, Mt. Durmitor, northwestern Montenegro.</p></tp:treatment-sec><tp:treatment-sec sec-type="Habitat"><title>Habitat.</title><p>The subspecies prefers high-altitude habitats (1,950–2,200 m a.s.l.) on Mt. Durmitor in northwestern Montenegro. The type series of the new subspecies was collected by pitfall traps filled with alcoholic vinegar, placed at different sites on the border between alpine meadows and rocks, up to a timberline on Mt. Durmitor.</p></tp:treatment-sec><ref-list><ref id="B11"><mixed-citation xmlns:xlink="http://www.w3.org/1999/xlink" xlink:type="simple"><person-group><name name-style="western"><surname>Ganglbauer</surname><given-names>L</given-names></name></person-group> (<year>1888</year>) <article-title><tp:taxon-name><tp:taxon-name-part taxon-name-part-type="genus">Omphreus</tp:taxon-name-part> <tp:taxon-name-part taxon-name-part-type="species">morio</tp:taxon-name-part> <tp:taxon-name-part taxon-name-part-type="infraspecific-rank">var. nov.</tp:taxon-name-part> <tp:taxon-name-part taxon-name-part-type="variety">Beckianus</tp:taxon-name-part></tp:taxon-name>.</article-title> <source>Societas entomologica</source> <volume>3</volume>(<issue>12</issue>): <elocation-id>89</elocation-id>. <ext-link ext-link-type="uri" xlink:href="https://archive.org/details/societasentomolo02rh" xlink:type="simple">https://archive.org/details/societasentomolo02rh</ext-link></mixed-citation></ref><ref id="B16"><mixed-citation xmlns:xlink="http://www.w3.org/1999/xlink" xlink:type="simple"><person-group><name name-style="western"><surname>Winkler</surname><given-names>A</given-names></name></person-group> (<year>1933</year>) <article-title>Revision der <italic><tp:taxon-name><tp:taxon-name-part taxon-name-part-type="genus">Omphreus</tp:taxon-name-part></tp:taxon-name></italic>-Arten (Carab.).</article-title> <source>Koleopterologische Rundschau</source> <volume>19</volume>(<issue>3–4</issue>): <fpage>115</fpage>–<lpage>120</lpage>. <ext-link ext-link-type="uri" xlink:href="http://www.landesmuseum.at/pdf_frei_remote/KOR_19_1933_0115-0120.pdf" xlink:type="simple">http://www.landesmuseum.at/pdf_frei_remote/KOR_19_1933_0115-0120.pdf</ext-link></mixed-citation></ref><ref id="B3"><mixed-citation xmlns:xlink="http://www.w3.org/1999/xlink" xlink:type="simple"><person-group><name name-style="western"><surname>Apfelbeck</surname><given-names>V</given-names></name></person-group> (<year>1904</year>) <source>Die Käferfauna der Balkanhalbinsel, mit Berücksichtigung Klein-Asiens und der Insel Kreta. Erster Band: Familienreihe <tp:taxon-name><tp:taxon-name-part taxon-name-part-type="superfamily">Caraboidea</tp:taxon-name-part></tp:taxon-name></source>. <publisher-name>R. Friedländer und Sohn</publisher-name>, <publisher-loc>Berlin</publisher-loc>, <size units="page">422 pp</size>.</mixed-citation></ref><ref id="B9"><mixed-citation xmlns:xlink="http://www.w3.org/1999/xlink" xlink:type="simple"><person-group><name name-style="western"><surname>Drovenik</surname><given-names>B</given-names></name></person-group> (<year>1984</year>) <article-title><tp:taxon-name><tp:taxon-name-part taxon-name-part-type="family">Cicindelidae</tp:taxon-name-part></tp:taxon-name> in <tp:taxon-name><tp:taxon-name-part taxon-name-part-type="family">Carabidae</tp:taxon-name-part></tp:taxon-name> (<tp:taxon-name><tp:taxon-name-part taxon-name-part-type="class">Insecta</tp:taxon-name-part></tp:taxon-name>, <tp:taxon-name><tp:taxon-name-part taxon-name-part-type="order">Coleoptera</tp:taxon-name-part></tp:taxon-name>).</article-title> In: <person-group><name name-style="western"><surname>Nonveiller</surname><given-names>G</given-names></name></person-group> (<role>Ed.</role>) <source>The Fauna of Durmitor</source>. <issue>Part 1</issue>. <edition>Special Editions</edition>, <volume>Volume 18</volume>, <source>Section of Natural Sciences</source>, <volume>Volume 11</volume>. <publisher-name>The Montenegrin Academy of Sciences and Arts</publisher-name>, <publisher-loc>Titograd</publisher-loc>, <fpage>185</fpage>–<lpage>227</lpage>.</mixed-citation></ref></ref-list></tp:taxon-treatment>
